# Supplementary material for: The transition from HIF-1 to HIF-2 during prolonged hypoxia results from reactivation of PHDs and HIF1A mRNA instability
Source: Cell Mol Biol Lett. 2022 Dec 8;27:109. doi: 10.1186/s11658-022-00408-7 (PMC9730601; doi:10.1186/s11658-022-00408-7)
Supplement: Supplementary file 4 — Additional file 4. Supplementary File 1a. [file 11658_2022_408_MOESM4_ESM.xlsx]

## Sheet: Sheet1
PHD2_protein
HUVEC_Phd2_exp01_140318								HUVEC_Actin_exp01_160218				HUVEC_bety_Zel02_exp02_120318
	Volume (Int)	phd2 norm	phd2/actin	phd2/zel	phd2/avr	phd2/SD			Volume (Int)	Actin Norm.			Volume (Int)	Zel Norm.
0	863940	1	1	1	1	0		Ctrl - 0h	2542932	1		Lane 1	24659670	1
2	1007908	1.16664	1.25882	1.26731	1.26306	0.00424498		2h	2356725	0.926775		Lane 2	24494470	0.993301
4	1225202	1.41816	1.3768	1.36382	1.37031	0.00649425		4h	2619309	1.03004		Lane 3	24894520	1.00952
6	1533840	1.7754	1.84402	1.92227	1.88315	0.0391269		6h	2448306	0.962789		Lane 4	23655800	0.959291
8	1699698	1.96738	2.00535	2.21913	2.11224	0.106887		8h	2494779	0.981064		Lane 5	22284150	0.903668
10	2173622	2.51594	2.55905	2.79633	2.67769	0.118638		10h	2500092	0.983153		Lane 6	22567230	0.915147
12	2452054	2.83822	2.47693	2.69703	2.58698	0.11005		12h	2913855	1.14586		Lane 7	22647240	0.918392
16	3432242	3.97278	3.42619	3.78216	3.60418	0.177985		16h	2948610	1.15953		Lane 8	22338750	0.905882
20	3519164	4.07339	3.36112	3.73085	3.54599	0.184863		20h	3081813	1.21191		Lane 9	22215900	0.9009
24	4061860	4.70155	4.00668	4.61929	4.31298	0.306309		24h	2983953	1.17343		Lane 10	21389270	0.867379
36	4712466	5.45462	4.90583	6.59036	5.7481	0.842267		36h	2827398	1.11187		Lane 11	18356520	0.744394
48	7061032	8.17306	6.00778	6.41211	6.20995	0.202166		48h	3459435	1.36041		Lane 12	23104690	0.936942
HIF1A_protein
HUVEC_HIF-1alpha_exp01_120118								HUVEC_Actin_exp01_170118				HUVEC_Zel01_exp01_100118
	Volume (Int)	Hif-1 Norm	Hif-1/Actin	Hif-1/Zel01	Hif-1/Avr	Hif-1/SD			Volume (Int)	Actin Norm			Volume (Int)	Zel01 Norm
0 Ctrl	602196	1	1	1	1	0		0 Ctrl	3269948	1		0 Ctrl	21665800	1
2 h	2861880	4.75241	4.68148	4.53455	4.60801	0.0734635		2 h	3319492	1.01515		2 h	22706710	1.04804
4 h	3912951	6.4978	5.99653	6.43441	6.21547	0.218941		4 h	3543298	1.08359		4 h	21879260	1.00985
6 h	5190192	8.61878	8.63399	8.27384	8.45392	0.180077		6 h	3264184	0.998237		6 h	22569040	1.04169
8 h	4635309	7.69734	7.8783	7.3759	7.6271	0.251199		8 h	3194840	0.977031		8 h	22609990	1.04358
10 h	3630837	6.02933	6.08331	5.57818	5.83075	0.252566		10 h	3240930	0.991126		10 h	23418070	1.08088
12 h	2681931	4.45358	5.06251	4.4978	4.78016	0.282355		12 h	2876632	0.879718		12 h	21452795	0.990169
16 h	1780464	2.95662	3.03233	2.98085	3.00659	0.0257415		16 h	3188306	0.975033		16 h	21489715	0.991873
20 h	1806714	3.00021	3.01076	3.13851	3.07464	0.0638737		20 h	3258486	0.996495		20 h	20711080	0.955934
24 h	1431759	2.37756	1.88162	2.31953	2.10057	0.218954		24 h	4131820	1.26357		24 h	22207900	1.02502
36 h	1588125	2.63722	2.32165	2.65001	2.48583	0.164177		36 h	3714414	1.13592		36 h	21561280	0.995176
48 h	955122	1.58607	1.20763	1.57771	1.39267	0.185039		48 h	4294642	1.31337		48 h	21780525	1.0053
HIF2A_protein
HUVEC_HIF-2alpha_exp02_120118
	Volume (Int)	Hif-2 Norm	Hif-2/Actin	Hif-2/Zel01	Hif-2/Avr	Hif-2/SD
0 Ctrl	887880	1	1	1	1	0
2 h	1782753	2.00788	1.97791	1.91583	1.94687	0.0219472
4 h	2173143	2.44756	2.25874	2.42368	2.34121	0.058315
6 h	4624053	5.20797	5.21717	4.99954	5.10835	0.0769423
8 h	4985442	5.615	5.747	5.38051	5.56376	0.129572
10 h	6206277	6.99	7.05258	6.46697	6.75977	0.207046
12 h	5404413	6.08687	6.91912	6.14731	6.53321	0.272876
16 h	5690559	6.40915	6.57327	6.46167	6.51747	0.039457
20 h	4835880	5.44655	5.46571	5.69762	5.58166	0.081993
24 h	4391331	4.94586	3.91419	4.82513	4.36966	0.322068
36 h	4478586	5.04413	4.44055	5.06859	4.75457	0.222043
48 h	3554313	4.00315	3.048	3.98206	3.51503	0.330239
HIF1α	mRNA
y-intercept of standard curve line	slope of standard curve
25.6114	-3.32									18S
Samples	cT value 1	cT value 2	cT value 3	avg cT value 1 & 2	avg cT value 2 & 3	log input	log input	input amount	input amount	norm. to CONTROL	norm. to CONTROL	N	Stddev	rel. to 0h	Sddv
0h	25.5008	25.6586	25.6275	25.5797	25.6431	0.00954033	-0.00954033	1.02221	0.978272	1.02221	0.978272	1.00024	0.0219692	1	0.0219639
2h	25.3314	25.498	25.5384	25.4147	25.5182	0.0592314	0.0280531	1.14612	1.06673	0.600667	0.559056	0.579861	0.0208054	0.579721	0.0208003
4h	25.9076	25.9509	25.9438	25.9293	25.9473	-0.0957534	-0.101194	0.802133	0.792147	0.615067	0.607409	0.611238	0.00382893	0.61109	0.00382801
6h	26.5816	26.5637	26.686	26.5727	26.6248	-0.289548	-0.305262	0.513396	0.495151	0.411704	0.397074	0.404389	0.00731534	0.404292	0.00731358
8h	26.5064	26.6768	26.7126	26.5916	26.6947	-0.295247	-0.326302	0.506702	0.471735	0.273774	0.254881	0.264327	0.00944658	0.264264	0.0094443
10h	27.2923	27.338	27.3479	27.3152	27.343	-0.513187	-0.52156	0.30677	0.300912	0.249261	0.244502	0.246882	0.00237975	0.246822	0.00237918
12h	26.5781	26.5911	26.5514	26.5846	26.5712	-0.293137	-0.289118	0.509171	0.513904	0.25143	0.253767	0.252599	0.00116876	0.252538	0.00116848
16h	27.3681	27.4074	27.5627	27.3878	27.485	-0.535054	-0.564355	0.291707	0.272675	0.135481	0.126642	0.131062	0.00441965	0.13103	0.00441859
20h	27.139	27.2429	27.2352	27.191	27.2391	-0.475786	-0.490268	0.33436	0.323394	0.268705	0.259893	0.264299	0.00440618	0.264235	0.00440512
24h	26.8959	26.951	26.9329	26.9234	26.9419	-0.395191	-0.400772	0.40254	0.3974	0.36541	0.360744	0.363077	0.00233263	0.362989	0.00233207
36h	26.6074	26.8213	26.6744	26.7143	26.7478	-0.332213	-0.342303	0.465358	0.45467	0.416639	0.40707	0.411854	0.00478451	0.411755	0.00478336
48h	26.239	26.3127	26.3242	26.2759	26.3184	-0.200147	-0.212968	0.630743	0.612396	1.06345	1.03251	1.04798	0.015467	1.04773	0.0154632
EPAS1	mRNA
y-intercept of standard curve line	slope of standard curve
24.9411	-3.32									18S
Samples	cT value 1	cT value 2	cT value 3	avg cT value 1 & 2	avg cT value 2 & 3	log input	log input	input amount	input amount	norm. to CONTROL	norm. to CONTROL	N	Stddev	rel. to 0h	Sddv
0h	24.9118	24.9483	24.9557	24.9301	24.952	0.00330612	-0.00330612	1.00764	0.992416	1.00764	0.992416	1.00003	0.00761269	1	0.00761247
2h	24.5695	24.6494	24.677	24.6094	24.6632	0.0998855	0.0837	1.25859	1.21255	0.659611	0.63548	0.647545	0.0120651	0.647527	0.0120647
4h	24.9168	24.882	24.9548	24.8994	24.9184	0.0125536	0.00683443	1.02933	1.01586	0.789276	0.778951	0.784113	0.00516287	0.784091	0.00516273
6h	24.9989	25.0766	25.0277	25.0377	25.0521	-0.0291128	-0.0334494	0.935163	0.925871	0.74993	0.742479	0.746204	0.00372557	0.746183	0.00372546
8h	24.9399	24.9647	25.0645	24.9523	25.0146	-0.00337247	-0.0221487	0.992265	0.950279	0.536126	0.513441	0.524783	0.0113424	0.524768	0.0113421
10h	24.9559	24.9621	24.7868	24.959	24.8745	-0.00540822	0.0200589	0.987624	1.04727	0.80248	0.850944	0.826712	0.0242323	0.826688	0.0242316
12h	24.7068	24.7118	24.806	24.7093	24.7589	0.0698103	0.054872	1.17438	1.13468	0.579914	0.560306	0.57011	0.00980394	0.570094	0.00980365
16h	24.8379	24.7425	24.7664	24.7902	24.7544	0.0454493	0.0562121	1.11032	1.13818	0.515682	0.528622	0.522152	0.00646968	0.522137	0.00646949
20h	25.1607	25.0571	25.1248	25.1089	25.0909	-0.0505466	-0.0451423	0.89013	0.901276	0.715344	0.724302	0.719823	0.00447867	0.719802	0.00447854
24h	25.1041	24.9765	25.0797	25.0403	25.0281	-0.0298944	-0.0262196	0.933481	0.941413	0.847377	0.854578	0.850978	0.00360028	0.850953	0.00360017
36h	24.9745	24.9627	25.0617	24.9686	25.0122	-0.00829941	-0.0214294	0.981071	0.951855	0.878361	0.852203	0.865282	0.013079	0.865257	0.0130786
48h	24.7345	24.7419	24.8661	24.7382	24.804	0.0611065	0.0412859	1.15108	1.09973	1.94075	1.85417	1.89746	0.0432912	1.8974	0.04329
CONTROL for mRNA
18S
y-intercept of standard curve line	slope of standard curve
9.20733	-3.32
Samples	cT value 1	cT value 2	cT value 3	avg cT value	log input	input amount
0h	8.94609	9.3122	9.36371	9.20733	0	1
2h	8.30308	8.45075	8.07341	8.27575	0.280598	1.90809					data used in the modeling is marked by the blue background
4h	8.91402	8.69075	8.86859	8.82445	0.115325	1.30414
6h	8.84311	8.91174	8.91232	8.88905	0.0958667	1.247
8h	8.03396	8.43079	8.49433	8.31969	0.267361	1.85081
10h	8.83345	8.97926	8.91131	8.90801	0.0901577	1.23072
12h	8.21061	8.22036	8.13881	8.18993	0.306446	2.0251
16h	8.11552	8.10937	8.07975	8.10155	0.333067	2.15311
20h	8.87963	8.90595	8.89083	8.89214	0.0949383	1.24434
24h	9.05758	9.07801	9.9572	9.0678	0.0420287	1.10161
36h	9.04949	9.04627	9.97495	9.04788	0.0480275	1.11693
48h	9.96369	9.96243	9.95543	9.96052	-0.226863	0.593113
