# Supplementary material for: The transition from HIF-1 to HIF-2 during prolonged hypoxia results from reactivation of PHDs and HIF1A mRNA instability
Source: Cell Mol Biol Lett. 2022 Dec 8;27:109. doi: 10.1186/s11658-022-00408-7 (PMC9730601; doi:10.1186/s11658-022-00408-7)
Supplement: Supplementary file 5 — Additional file 5. Supplementary File 2. [file 11658_2022_408_MOESM5_ESM.xlsx]

## Sheet: Arkusz1
level	version	Major	Minor	Point	id	name	id2	name3	size	constant	id4	name5	compartment	initialConcentration	boundaryCondition	constant6	id7	name8	reversible	fast	species	stoichiometry	ns3:ci	ns3:divide	ns3:times	ns3:divide9	ns3:times10	ns3:ci11	ns3:plus	ns3:ci12	ns3:plus13	ns3:times14	ns3:ci15	ns3:geq	ns3:csymbol	encoding	definitionURL	ns3:cn	type	ns3:cn16	id17	name18	value	constant19	ns2:body	species20	stoichiometry21	id22	name23
2	4	5	7	0	mwb40ac466_8395_4701_96a5_51232865bc4f	Hypoxia	mwd28efa4c_c685_4279_9ec3_8779c4b6eef4	cytoplasm	1	FALSE	mw5c47d827_f275_444c_bc32_8e136c94adb2	PHD_protein	mwd28efa4c_c685_4279_9ec3_8779c4b6eef4	1	FALSE	FALSE
2	4	5	7	0	mwb40ac466_8395_4701_96a5_51232865bc4f	Hypoxia	mwd28efa4c_c685_4279_9ec3_8779c4b6eef4	cytoplasm	1	FALSE	mw571921ce_0a6f_477b_a88d_9b5329c88c14	HIF1A_mrna	mwd28efa4c_c685_4279_9ec3_8779c4b6eef4	1	FALSE	FALSE
2	4	5	7	0	mwb40ac466_8395_4701_96a5_51232865bc4f	Hypoxia	mwd28efa4c_c685_4279_9ec3_8779c4b6eef4	cytoplasm	1	FALSE	mwd6325652_686a_44f9_ae09_ab1523b9380f	HIF2A_mrna	mwd28efa4c_c685_4279_9ec3_8779c4b6eef4	1	FALSE	FALSE
2	4	5	7	0	mwb40ac466_8395_4701_96a5_51232865bc4f	Hypoxia	mwd28efa4c_c685_4279_9ec3_8779c4b6eef4	cytoplasm	1	FALSE	mw3da36efb_7f3c_4c23_9c1e_396529878506	HIF1A_protein	mwd28efa4c_c685_4279_9ec3_8779c4b6eef4	1	FALSE	FALSE
2	4	5	7	0	mwb40ac466_8395_4701_96a5_51232865bc4f	Hypoxia	mwd28efa4c_c685_4279_9ec3_8779c4b6eef4	cytoplasm	1	FALSE	mw03f5f9b2_867c_43cb_b97a_57f303239942	HIF2A_protein	mwd28efa4c_c685_4279_9ec3_8779c4b6eef4	1	FALSE	FALSE
2	4	5	7	0	mwb40ac466_8395_4701_96a5_51232865bc4f	Hypoxia	mwd28efa4c_c685_4279_9ec3_8779c4b6eef4	cytoplasm	1	FALSE	mw521a005f_1c59_400c_b9df_0e19201ba18f	O2	mwd28efa4c_c685_4279_9ec3_8779c4b6eef4	1	FALSE	FALSE
2	4	5	7	0	mwb40ac466_8395_4701_96a5_51232865bc4f	Hypoxia	mwd28efa4c_c685_4279_9ec3_8779c4b6eef4	cytoplasm	1	FALSE							mw6098d3d4_f350_4a01_ae7d_819496a0da12	phd_in	FALSE	FALSE	mw5c47d827_f275_444c_bc32_8e136c94adb2	1
2	4	5	7	0	mwb40ac466_8395_4701_96a5_51232865bc4f	Hypoxia	mwd28efa4c_c685_4279_9ec3_8779c4b6eef4	cytoplasm	1	FALSE							mw6098d3d4_f350_4a01_ae7d_819496a0da12	phd_in	FALSE	FALSE			mw2f739485_111d_4fe2_b7a8_7748c283d7d7
2	4	5	7	0	mwb40ac466_8395_4701_96a5_51232865bc4f	Hypoxia	mwd28efa4c_c685_4279_9ec3_8779c4b6eef4	cytoplasm	1	FALSE							mw6098d3d4_f350_4a01_ae7d_819496a0da12	phd_in	FALSE	FALSE																					mw2f739485_111d_4fe2_b7a8_7748c283d7d7	kf	0.207066	TRUE
2	4	5	7	0	mwb40ac466_8395_4701_96a5_51232865bc4f	Hypoxia	mwd28efa4c_c685_4279_9ec3_8779c4b6eef4	cytoplasm	1	FALSE							mwc1c982e4_2883_428c_940d_a542cddea8ee	phd_to_hif1a_protein	FALSE	FALSE	mw521a005f_1c59_400c_b9df_0e19201ba18f	1																							https://www.ncbi.nlm.nih.gov/pmc/articles/PMC2129128/#FD21 reaction 21
2	4	5	7	0	mwb40ac466_8395_4701_96a5_51232865bc4f	Hypoxia	mwd28efa4c_c685_4279_9ec3_8779c4b6eef4	cytoplasm	1	FALSE							mwc1c982e4_2883_428c_940d_a542cddea8ee	phd_to_hif1a_protein	FALSE	FALSE	mw5c47d827_f275_444c_bc32_8e136c94adb2	1																							https://www.ncbi.nlm.nih.gov/pmc/articles/PMC2129128/#FD21 reaction 21
2	4	5	7	0	mwb40ac466_8395_4701_96a5_51232865bc4f	Hypoxia	mwd28efa4c_c685_4279_9ec3_8779c4b6eef4	cytoplasm	1	FALSE							mwc1c982e4_2883_428c_940d_a542cddea8ee	phd_to_hif1a_protein	FALSE	FALSE																									https://www.ncbi.nlm.nih.gov/pmc/articles/PMC2129128/#FD21 reaction 21
2	4	5	7	0	mwb40ac466_8395_4701_96a5_51232865bc4f	Hypoxia	mwd28efa4c_c685_4279_9ec3_8779c4b6eef4	cytoplasm	1	FALSE							mwc1c982e4_2883_428c_940d_a542cddea8ee	phd_to_hif1a_protein	FALSE	FALSE																									https://www.ncbi.nlm.nih.gov/pmc/articles/PMC2129128/#FD21 reaction 21
2	4	5	7	0	mwb40ac466_8395_4701_96a5_51232865bc4f	Hypoxia	mwd28efa4c_c685_4279_9ec3_8779c4b6eef4	cytoplasm	1	FALSE							mwc1c982e4_2883_428c_940d_a542cddea8ee	phd_to_hif1a_protein	FALSE	FALSE																									https://www.ncbi.nlm.nih.gov/pmc/articles/PMC2129128/#FD21 reaction 21
2	4	5	7	0	mwb40ac466_8395_4701_96a5_51232865bc4f	Hypoxia	mwd28efa4c_c685_4279_9ec3_8779c4b6eef4	cytoplasm	1	FALSE							mwc1c982e4_2883_428c_940d_a542cddea8ee	phd_to_hif1a_protein	FALSE	FALSE								mw9bf934f6_f8e6_422e_88cb_2d1d928400af																	https://www.ncbi.nlm.nih.gov/pmc/articles/PMC2129128/#FD21 reaction 21
2	4	5	7	0	mwb40ac466_8395_4701_96a5_51232865bc4f	Hypoxia	mwd28efa4c_c685_4279_9ec3_8779c4b6eef4	cytoplasm	1	FALSE							mwc1c982e4_2883_428c_940d_a542cddea8ee	phd_to_hif1a_protein	FALSE	FALSE								mw521a005f_1c59_400c_b9df_0e19201ba18f																	https://www.ncbi.nlm.nih.gov/pmc/articles/PMC2129128/#FD21 reaction 21
2	4	5	7	0	mwb40ac466_8395_4701_96a5_51232865bc4f	Hypoxia	mwd28efa4c_c685_4279_9ec3_8779c4b6eef4	cytoplasm	1	FALSE							mwc1c982e4_2883_428c_940d_a542cddea8ee	phd_to_hif1a_protein	FALSE	FALSE								mw629a2c42_881f_4a34_abcf_4ecb7945d1be																	https://www.ncbi.nlm.nih.gov/pmc/articles/PMC2129128/#FD21 reaction 21
2	4	5	7	0	mwb40ac466_8395_4701_96a5_51232865bc4f	Hypoxia	mwd28efa4c_c685_4279_9ec3_8779c4b6eef4	cytoplasm	1	FALSE							mwc1c982e4_2883_428c_940d_a542cddea8ee	phd_to_hif1a_protein	FALSE	FALSE								mw521a005f_1c59_400c_b9df_0e19201ba18f																	https://www.ncbi.nlm.nih.gov/pmc/articles/PMC2129128/#FD21 reaction 21
2	4	5	7	0	mwb40ac466_8395_4701_96a5_51232865bc4f	Hypoxia	mwd28efa4c_c685_4279_9ec3_8779c4b6eef4	cytoplasm	1	FALSE							mwc1c982e4_2883_428c_940d_a542cddea8ee	phd_to_hif1a_protein	FALSE	FALSE																									https://www.ncbi.nlm.nih.gov/pmc/articles/PMC2129128/#FD21 reaction 21
2	4	5	7	0	mwb40ac466_8395_4701_96a5_51232865bc4f	Hypoxia	mwd28efa4c_c685_4279_9ec3_8779c4b6eef4	cytoplasm	1	FALSE							mwc1c982e4_2883_428c_940d_a542cddea8ee	phd_to_hif1a_protein	FALSE	FALSE										mw5c47d827_f275_444c_bc32_8e136c94adb2															https://www.ncbi.nlm.nih.gov/pmc/articles/PMC2129128/#FD21 reaction 21
2	4	5	7	0	mwb40ac466_8395_4701_96a5_51232865bc4f	Hypoxia	mwd28efa4c_c685_4279_9ec3_8779c4b6eef4	cytoplasm	1	FALSE							mwc1c982e4_2883_428c_940d_a542cddea8ee	phd_to_hif1a_protein	FALSE	FALSE										mw3da36efb_7f3c_4c23_9c1e_396529878506															https://www.ncbi.nlm.nih.gov/pmc/articles/PMC2129128/#FD21 reaction 21
2	4	5	7	0	mwb40ac466_8395_4701_96a5_51232865bc4f	Hypoxia	mwd28efa4c_c685_4279_9ec3_8779c4b6eef4	cytoplasm	1	FALSE							mwc1c982e4_2883_428c_940d_a542cddea8ee	phd_to_hif1a_protein	FALSE	FALSE										mw17cdf5ad_f872_43c2_aa45_150cc4c703c4															https://www.ncbi.nlm.nih.gov/pmc/articles/PMC2129128/#FD21 reaction 21
2	4	5	7	0	mwb40ac466_8395_4701_96a5_51232865bc4f	Hypoxia	mwd28efa4c_c685_4279_9ec3_8779c4b6eef4	cytoplasm	1	FALSE							mwc1c982e4_2883_428c_940d_a542cddea8ee	phd_to_hif1a_protein	FALSE	FALSE										mw3da36efb_7f3c_4c23_9c1e_396529878506															https://www.ncbi.nlm.nih.gov/pmc/articles/PMC2129128/#FD21 reaction 21
2	4	5	7	0	mwb40ac466_8395_4701_96a5_51232865bc4f	Hypoxia	mwd28efa4c_c685_4279_9ec3_8779c4b6eef4	cytoplasm	1	FALSE							mwc1c982e4_2883_428c_940d_a542cddea8ee	phd_to_hif1a_protein	FALSE	FALSE																									https://www.ncbi.nlm.nih.gov/pmc/articles/PMC2129128/#FD21 reaction 21
2	4	5	7	0	mwb40ac466_8395_4701_96a5_51232865bc4f	Hypoxia	mwd28efa4c_c685_4279_9ec3_8779c4b6eef4	cytoplasm	1	FALSE							mwc1c982e4_2883_428c_940d_a542cddea8ee	phd_to_hif1a_protein	FALSE	FALSE																					mw9bf934f6_f8e6_422e_88cb_2d1d928400af	vm	3.51019	TRUE	https://www.ncbi.nlm.nih.gov/pmc/articles/PMC2129128/#FD21 reaction 21
2	4	5	7	0	mwb40ac466_8395_4701_96a5_51232865bc4f	Hypoxia	mwd28efa4c_c685_4279_9ec3_8779c4b6eef4	cytoplasm	1	FALSE							mwc1c982e4_2883_428c_940d_a542cddea8ee	phd_to_hif1a_protein	FALSE	FALSE																					mw629a2c42_881f_4a34_abcf_4ecb7945d1be	km	0.226578	TRUE	https://www.ncbi.nlm.nih.gov/pmc/articles/PMC2129128/#FD21 reaction 21
2	4	5	7	0	mwb40ac466_8395_4701_96a5_51232865bc4f	Hypoxia	mwd28efa4c_c685_4279_9ec3_8779c4b6eef4	cytoplasm	1	FALSE							mwc1c982e4_2883_428c_940d_a542cddea8ee	phd_to_hif1a_protein	FALSE	FALSE																					mw17cdf5ad_f872_43c2_aa45_150cc4c703c4	nm	6.66768	TRUE	https://www.ncbi.nlm.nih.gov/pmc/articles/PMC2129128/#FD21 reaction 21
2	4	5	7	0	mwb40ac466_8395_4701_96a5_51232865bc4f	Hypoxia	mwd28efa4c_c685_4279_9ec3_8779c4b6eef4	cytoplasm	1	FALSE							mwc1c982e4_2883_428c_940d_a542cddea8ee	phd_to_hif1a_protein	FALSE	FALSE																									https://www.ncbi.nlm.nih.gov/pmc/articles/PMC2129128/#FD21 reaction 21	mw5c47d827_f275_444c_bc32_8e136c94adb2	1
2	4	5	7	0	mwb40ac466_8395_4701_96a5_51232865bc4f	Hypoxia	mwd28efa4c_c685_4279_9ec3_8779c4b6eef4	cytoplasm	1	FALSE							mwc1c982e4_2883_428c_940d_a542cddea8ee	phd_to_hif1a_protein	FALSE	FALSE																									https://www.ncbi.nlm.nih.gov/pmc/articles/PMC2129128/#FD21 reaction 21	mw521a005f_1c59_400c_b9df_0e19201ba18f	1
2	4	5	7	0	mwb40ac466_8395_4701_96a5_51232865bc4f	Hypoxia	mwd28efa4c_c685_4279_9ec3_8779c4b6eef4	cytoplasm	1	FALSE							mwc1c982e4_2883_428c_940d_a542cddea8ee	phd_to_hif1a_protein	FALSE	FALSE																									https://www.ncbi.nlm.nih.gov/pmc/articles/PMC2129128/#FD21 reaction 21	mw3da36efb_7f3c_4c23_9c1e_396529878506	1
2	4	5	7	0	mwb40ac466_8395_4701_96a5_51232865bc4f	Hypoxia	mwd28efa4c_c685_4279_9ec3_8779c4b6eef4	cytoplasm	1	FALSE							mwe7ef3214_25f3_4665_9b37_c03a9d27d158	hif1a_mrna_in	FALSE	FALSE	mw571921ce_0a6f_477b_a88d_9b5329c88c14	1
2	4	5	7	0	mwb40ac466_8395_4701_96a5_51232865bc4f	Hypoxia	mwd28efa4c_c685_4279_9ec3_8779c4b6eef4	cytoplasm	1	FALSE							mwe7ef3214_25f3_4665_9b37_c03a9d27d158	hif1a_mrna_in	FALSE	FALSE			mw7d7f2b9b_f6eb_4969_acf1_2062dd53a77b
2	4	5	7	0	mwb40ac466_8395_4701_96a5_51232865bc4f	Hypoxia	mwd28efa4c_c685_4279_9ec3_8779c4b6eef4	cytoplasm	1	FALSE							mwe7ef3214_25f3_4665_9b37_c03a9d27d158	hif1a_mrna_in	FALSE	FALSE																					mw7d7f2b9b_f6eb_4969_acf1_2062dd53a77b	kf	0.9	TRUE
2	4	5	7	0	mwb40ac466_8395_4701_96a5_51232865bc4f	Hypoxia	mwd28efa4c_c685_4279_9ec3_8779c4b6eef4	cytoplasm	1	FALSE							mw707b700f_16f8_4960_b5de_59beeaeb4fef	phd_to_hif2a_protein	FALSE	FALSE	mw521a005f_1c59_400c_b9df_0e19201ba18f	1
2	4	5	7	0	mwb40ac466_8395_4701_96a5_51232865bc4f	Hypoxia	mwd28efa4c_c685_4279_9ec3_8779c4b6eef4	cytoplasm	1	FALSE							mw707b700f_16f8_4960_b5de_59beeaeb4fef	phd_to_hif2a_protein	FALSE	FALSE	mw5c47d827_f275_444c_bc32_8e136c94adb2	1
2	4	5	7	0	mwb40ac466_8395_4701_96a5_51232865bc4f	Hypoxia	mwd28efa4c_c685_4279_9ec3_8779c4b6eef4	cytoplasm	1	FALSE							mw707b700f_16f8_4960_b5de_59beeaeb4fef	phd_to_hif2a_protein	FALSE	FALSE
2	4	5	7	0	mwb40ac466_8395_4701_96a5_51232865bc4f	Hypoxia	mwd28efa4c_c685_4279_9ec3_8779c4b6eef4	cytoplasm	1	FALSE							mw707b700f_16f8_4960_b5de_59beeaeb4fef	phd_to_hif2a_protein	FALSE	FALSE
2	4	5	7	0	mwb40ac466_8395_4701_96a5_51232865bc4f	Hypoxia	mwd28efa4c_c685_4279_9ec3_8779c4b6eef4	cytoplasm	1	FALSE							mw707b700f_16f8_4960_b5de_59beeaeb4fef	phd_to_hif2a_protein	FALSE	FALSE
2	4	5	7	0	mwb40ac466_8395_4701_96a5_51232865bc4f	Hypoxia	mwd28efa4c_c685_4279_9ec3_8779c4b6eef4	cytoplasm	1	FALSE							mw707b700f_16f8_4960_b5de_59beeaeb4fef	phd_to_hif2a_protein	FALSE	FALSE								mw47c1ee89_3a87_4afa_9b5e_ec02db803639
2	4	5	7	0	mwb40ac466_8395_4701_96a5_51232865bc4f	Hypoxia	mwd28efa4c_c685_4279_9ec3_8779c4b6eef4	cytoplasm	1	FALSE							mw707b700f_16f8_4960_b5de_59beeaeb4fef	phd_to_hif2a_protein	FALSE	FALSE								mw521a005f_1c59_400c_b9df_0e19201ba18f
2	4	5	7	0	mwb40ac466_8395_4701_96a5_51232865bc4f	Hypoxia	mwd28efa4c_c685_4279_9ec3_8779c4b6eef4	cytoplasm	1	FALSE							mw707b700f_16f8_4960_b5de_59beeaeb4fef	phd_to_hif2a_protein	FALSE	FALSE								mw85531d69_3a0a_4851_a301_1071d4ce8cc3
2	4	5	7	0	mwb40ac466_8395_4701_96a5_51232865bc4f	Hypoxia	mwd28efa4c_c685_4279_9ec3_8779c4b6eef4	cytoplasm	1	FALSE							mw707b700f_16f8_4960_b5de_59beeaeb4fef	phd_to_hif2a_protein	FALSE	FALSE								mw521a005f_1c59_400c_b9df_0e19201ba18f
2	4	5	7	0	mwb40ac466_8395_4701_96a5_51232865bc4f	Hypoxia	mwd28efa4c_c685_4279_9ec3_8779c4b6eef4	cytoplasm	1	FALSE							mw707b700f_16f8_4960_b5de_59beeaeb4fef	phd_to_hif2a_protein	FALSE	FALSE
2	4	5	7	0	mwb40ac466_8395_4701_96a5_51232865bc4f	Hypoxia	mwd28efa4c_c685_4279_9ec3_8779c4b6eef4	cytoplasm	1	FALSE							mw707b700f_16f8_4960_b5de_59beeaeb4fef	phd_to_hif2a_protein	FALSE	FALSE										mw5c47d827_f275_444c_bc32_8e136c94adb2
2	4	5	7	0	mwb40ac466_8395_4701_96a5_51232865bc4f	Hypoxia	mwd28efa4c_c685_4279_9ec3_8779c4b6eef4	cytoplasm	1	FALSE							mw707b700f_16f8_4960_b5de_59beeaeb4fef	phd_to_hif2a_protein	FALSE	FALSE										mw03f5f9b2_867c_43cb_b97a_57f303239942
2	4	5	7	0	mwb40ac466_8395_4701_96a5_51232865bc4f	Hypoxia	mwd28efa4c_c685_4279_9ec3_8779c4b6eef4	cytoplasm	1	FALSE							mw707b700f_16f8_4960_b5de_59beeaeb4fef	phd_to_hif2a_protein	FALSE	FALSE										mwe50fe4b8_d76c_4dda_9470_8df2e03131c6
2	4	5	7	0	mwb40ac466_8395_4701_96a5_51232865bc4f	Hypoxia	mwd28efa4c_c685_4279_9ec3_8779c4b6eef4	cytoplasm	1	FALSE							mw707b700f_16f8_4960_b5de_59beeaeb4fef	phd_to_hif2a_protein	FALSE	FALSE										mw03f5f9b2_867c_43cb_b97a_57f303239942
2	4	5	7	0	mwb40ac466_8395_4701_96a5_51232865bc4f	Hypoxia	mwd28efa4c_c685_4279_9ec3_8779c4b6eef4	cytoplasm	1	FALSE							mw707b700f_16f8_4960_b5de_59beeaeb4fef	phd_to_hif2a_protein	FALSE	FALSE
2	4	5	7	0	mwb40ac466_8395_4701_96a5_51232865bc4f	Hypoxia	mwd28efa4c_c685_4279_9ec3_8779c4b6eef4	cytoplasm	1	FALSE							mw707b700f_16f8_4960_b5de_59beeaeb4fef	phd_to_hif2a_protein	FALSE	FALSE																					mw47c1ee89_3a87_4afa_9b5e_ec02db803639	vm	0.65	TRUE
2	4	5	7	0	mwb40ac466_8395_4701_96a5_51232865bc4f	Hypoxia	mwd28efa4c_c685_4279_9ec3_8779c4b6eef4	cytoplasm	1	FALSE							mw707b700f_16f8_4960_b5de_59beeaeb4fef	phd_to_hif2a_protein	FALSE	FALSE																					mw85531d69_3a0a_4851_a301_1071d4ce8cc3	km	0.75	TRUE
2	4	5	7	0	mwb40ac466_8395_4701_96a5_51232865bc4f	Hypoxia	mwd28efa4c_c685_4279_9ec3_8779c4b6eef4	cytoplasm	1	FALSE							mw707b700f_16f8_4960_b5de_59beeaeb4fef	phd_to_hif2a_protein	FALSE	FALSE																					mwe50fe4b8_d76c_4dda_9470_8df2e03131c6	nm	3.3	TRUE
2	4	5	7	0	mwb40ac466_8395_4701_96a5_51232865bc4f	Hypoxia	mwd28efa4c_c685_4279_9ec3_8779c4b6eef4	cytoplasm	1	FALSE							mw707b700f_16f8_4960_b5de_59beeaeb4fef	phd_to_hif2a_protein	FALSE	FALSE																										mw5c47d827_f275_444c_bc32_8e136c94adb2	1
2	4	5	7	0	mwb40ac466_8395_4701_96a5_51232865bc4f	Hypoxia	mwd28efa4c_c685_4279_9ec3_8779c4b6eef4	cytoplasm	1	FALSE							mw707b700f_16f8_4960_b5de_59beeaeb4fef	phd_to_hif2a_protein	FALSE	FALSE																										mw521a005f_1c59_400c_b9df_0e19201ba18f	1
2	4	5	7	0	mwb40ac466_8395_4701_96a5_51232865bc4f	Hypoxia	mwd28efa4c_c685_4279_9ec3_8779c4b6eef4	cytoplasm	1	FALSE							mw707b700f_16f8_4960_b5de_59beeaeb4fef	phd_to_hif2a_protein	FALSE	FALSE																										mw03f5f9b2_867c_43cb_b97a_57f303239942	1
2	4	5	7	0	mwb40ac466_8395_4701_96a5_51232865bc4f	Hypoxia	mwd28efa4c_c685_4279_9ec3_8779c4b6eef4	cytoplasm	1	FALSE							mw9ec036dc_3c1e_4385_8bcb_4700e2259f6f	hif2a_mrna_in	FALSE	FALSE	mwd6325652_686a_44f9_ae09_ab1523b9380f	1
2	4	5	7	0	mwb40ac466_8395_4701_96a5_51232865bc4f	Hypoxia	mwd28efa4c_c685_4279_9ec3_8779c4b6eef4	cytoplasm	1	FALSE							mw9ec036dc_3c1e_4385_8bcb_4700e2259f6f	hif2a_mrna_in	FALSE	FALSE			mw7cd0406c_77a1_4f8b_b212_fa23234d85de
2	4	5	7	0	mwb40ac466_8395_4701_96a5_51232865bc4f	Hypoxia	mwd28efa4c_c685_4279_9ec3_8779c4b6eef4	cytoplasm	1	FALSE							mw9ec036dc_3c1e_4385_8bcb_4700e2259f6f	hif2a_mrna_in	FALSE	FALSE																					mw7cd0406c_77a1_4f8b_b212_fa23234d85de	kf	112.027	TRUE
2	4	5	7	0	mwb40ac466_8395_4701_96a5_51232865bc4f	Hypoxia	mwd28efa4c_c685_4279_9ec3_8779c4b6eef4	cytoplasm	1	FALSE							mwd99019c7_afc8_4e57_9e79_c3873912cfe4	hif1a_mrna_to_protein	FALSE	FALSE	mw571921ce_0a6f_477b_a88d_9b5329c88c14	1
2	4	5	7	0	mwb40ac466_8395_4701_96a5_51232865bc4f	Hypoxia	mwd28efa4c_c685_4279_9ec3_8779c4b6eef4	cytoplasm	1	FALSE							mwd99019c7_afc8_4e57_9e79_c3873912cfe4	hif1a_mrna_to_protein	FALSE	FALSE	mw3da36efb_7f3c_4c23_9c1e_396529878506	1
2	4	5	7	0	mwb40ac466_8395_4701_96a5_51232865bc4f	Hypoxia	mwd28efa4c_c685_4279_9ec3_8779c4b6eef4	cytoplasm	1	FALSE							mwd99019c7_afc8_4e57_9e79_c3873912cfe4	hif1a_mrna_to_protein	FALSE	FALSE
2	4	5	7	0	mwb40ac466_8395_4701_96a5_51232865bc4f	Hypoxia	mwd28efa4c_c685_4279_9ec3_8779c4b6eef4	cytoplasm	1	FALSE							mwd99019c7_afc8_4e57_9e79_c3873912cfe4	hif1a_mrna_to_protein	FALSE	FALSE													mw7fd2fc8d_e8b4_4916_b1ac_26411f208d15
2	4	5	7	0	mwb40ac466_8395_4701_96a5_51232865bc4f	Hypoxia	mwd28efa4c_c685_4279_9ec3_8779c4b6eef4	cytoplasm	1	FALSE							mwd99019c7_afc8_4e57_9e79_c3873912cfe4	hif1a_mrna_to_protein	FALSE	FALSE													mw571921ce_0a6f_477b_a88d_9b5329c88c14
2	4	5	7	0	mwb40ac466_8395_4701_96a5_51232865bc4f	Hypoxia	mwd28efa4c_c685_4279_9ec3_8779c4b6eef4	cytoplasm	1	FALSE							mwd99019c7_afc8_4e57_9e79_c3873912cfe4	hif1a_mrna_to_protein	FALSE	FALSE																					mw7fd2fc8d_e8b4_4916_b1ac_26411f208d15	kf	5.4	TRUE
2	4	5	7	0	mwb40ac466_8395_4701_96a5_51232865bc4f	Hypoxia	mwd28efa4c_c685_4279_9ec3_8779c4b6eef4	cytoplasm	1	FALSE							mwd99019c7_afc8_4e57_9e79_c3873912cfe4	hif1a_mrna_to_protein	FALSE	FALSE																										mw571921ce_0a6f_477b_a88d_9b5329c88c14	1
2	4	5	7	0	mwb40ac466_8395_4701_96a5_51232865bc4f	Hypoxia	mwd28efa4c_c685_4279_9ec3_8779c4b6eef4	cytoplasm	1	FALSE							mw4330177a_d162_493a_989c_b98f7302e27b	hif1a_protein_out	FALSE	FALSE
2	4	5	7	0	mwb40ac466_8395_4701_96a5_51232865bc4f	Hypoxia	mwd28efa4c_c685_4279_9ec3_8779c4b6eef4	cytoplasm	1	FALSE							mw4330177a_d162_493a_989c_b98f7302e27b	hif1a_protein_out	FALSE	FALSE													mw55edb51a_5af6_443f_b882_ef6e7555fe77
2	4	5	7	0	mwb40ac466_8395_4701_96a5_51232865bc4f	Hypoxia	mwd28efa4c_c685_4279_9ec3_8779c4b6eef4	cytoplasm	1	FALSE							mw4330177a_d162_493a_989c_b98f7302e27b	hif1a_protein_out	FALSE	FALSE													mw3da36efb_7f3c_4c23_9c1e_396529878506
2	4	5	7	0	mwb40ac466_8395_4701_96a5_51232865bc4f	Hypoxia	mwd28efa4c_c685_4279_9ec3_8779c4b6eef4	cytoplasm	1	FALSE							mw4330177a_d162_493a_989c_b98f7302e27b	hif1a_protein_out	FALSE	FALSE																					mw55edb51a_5af6_443f_b882_ef6e7555fe77	kf	5.0119e-06	TRUE
2	4	5	7	0	mwb40ac466_8395_4701_96a5_51232865bc4f	Hypoxia	mwd28efa4c_c685_4279_9ec3_8779c4b6eef4	cytoplasm	1	FALSE							mw4330177a_d162_493a_989c_b98f7302e27b	hif1a_protein_out	FALSE	FALSE																										mw3da36efb_7f3c_4c23_9c1e_396529878506	1
2	4	5	7	0	mwb40ac466_8395_4701_96a5_51232865bc4f	Hypoxia	mwd28efa4c_c685_4279_9ec3_8779c4b6eef4	cytoplasm	1	FALSE							mw80871741_ce78_4414_b145_1279e3cd6966	hif2a_protein_out	FALSE	FALSE
2	4	5	7	0	mwb40ac466_8395_4701_96a5_51232865bc4f	Hypoxia	mwd28efa4c_c685_4279_9ec3_8779c4b6eef4	cytoplasm	1	FALSE							mw80871741_ce78_4414_b145_1279e3cd6966	hif2a_protein_out	FALSE	FALSE													mw51407c1c_57e3_43f0_a0e9_a02d0c9205c9
2	4	5	7	0	mwb40ac466_8395_4701_96a5_51232865bc4f	Hypoxia	mwd28efa4c_c685_4279_9ec3_8779c4b6eef4	cytoplasm	1	FALSE							mw80871741_ce78_4414_b145_1279e3cd6966	hif2a_protein_out	FALSE	FALSE													mw03f5f9b2_867c_43cb_b97a_57f303239942
2	4	5	7	0	mwb40ac466_8395_4701_96a5_51232865bc4f	Hypoxia	mwd28efa4c_c685_4279_9ec3_8779c4b6eef4	cytoplasm	1	FALSE							mw80871741_ce78_4414_b145_1279e3cd6966	hif2a_protein_out	FALSE	FALSE																					mw51407c1c_57e3_43f0_a0e9_a02d0c9205c9	kf	0.125	TRUE
2	4	5	7	0	mwb40ac466_8395_4701_96a5_51232865bc4f	Hypoxia	mwd28efa4c_c685_4279_9ec3_8779c4b6eef4	cytoplasm	1	FALSE							mw80871741_ce78_4414_b145_1279e3cd6966	hif2a_protein_out	FALSE	FALSE																										mw03f5f9b2_867c_43cb_b97a_57f303239942	1
2	4	5	7	0	mwb40ac466_8395_4701_96a5_51232865bc4f	Hypoxia	mwd28efa4c_c685_4279_9ec3_8779c4b6eef4	cytoplasm	1	FALSE							mw9cc7fb99_a45c_48f2_9650_a24b41978b24	hif2a_mrna_to_protein	FALSE	FALSE	mwd6325652_686a_44f9_ae09_ab1523b9380f	1
2	4	5	7	0	mwb40ac466_8395_4701_96a5_51232865bc4f	Hypoxia	mwd28efa4c_c685_4279_9ec3_8779c4b6eef4	cytoplasm	1	FALSE							mw9cc7fb99_a45c_48f2_9650_a24b41978b24	hif2a_mrna_to_protein	FALSE	FALSE	mw03f5f9b2_867c_43cb_b97a_57f303239942	1
2	4	5	7	0	mwb40ac466_8395_4701_96a5_51232865bc4f	Hypoxia	mwd28efa4c_c685_4279_9ec3_8779c4b6eef4	cytoplasm	1	FALSE							mw9cc7fb99_a45c_48f2_9650_a24b41978b24	hif2a_mrna_to_protein	FALSE	FALSE
2	4	5	7	0	mwb40ac466_8395_4701_96a5_51232865bc4f	Hypoxia	mwd28efa4c_c685_4279_9ec3_8779c4b6eef4	cytoplasm	1	FALSE							mw9cc7fb99_a45c_48f2_9650_a24b41978b24	hif2a_mrna_to_protein	FALSE	FALSE													mwc290892f_1d17_4ee0_820c_f8e65b423e64
2	4	5	7	0	mwb40ac466_8395_4701_96a5_51232865bc4f	Hypoxia	mwd28efa4c_c685_4279_9ec3_8779c4b6eef4	cytoplasm	1	FALSE							mw9cc7fb99_a45c_48f2_9650_a24b41978b24	hif2a_mrna_to_protein	FALSE	FALSE													mwd6325652_686a_44f9_ae09_ab1523b9380f
2	4	5	7	0	mwb40ac466_8395_4701_96a5_51232865bc4f	Hypoxia	mwd28efa4c_c685_4279_9ec3_8779c4b6eef4	cytoplasm	1	FALSE							mw9cc7fb99_a45c_48f2_9650_a24b41978b24	hif2a_mrna_to_protein	FALSE	FALSE																					mwc290892f_1d17_4ee0_820c_f8e65b423e64	kf	1.8	TRUE
2	4	5	7	0	mwb40ac466_8395_4701_96a5_51232865bc4f	Hypoxia	mwd28efa4c_c685_4279_9ec3_8779c4b6eef4	cytoplasm	1	FALSE							mw9cc7fb99_a45c_48f2_9650_a24b41978b24	hif2a_mrna_to_protein	FALSE	FALSE																										mwd6325652_686a_44f9_ae09_ab1523b9380f	1
2	4	5	7	0	mwb40ac466_8395_4701_96a5_51232865bc4f	Hypoxia	mwd28efa4c_c685_4279_9ec3_8779c4b6eef4	cytoplasm	1	FALSE							mw3d41e5ec_df30_4a1a_ade2_394bb6055068	hif1a_mrna_out	FALSE	FALSE
2	4	5	7	0	mwb40ac466_8395_4701_96a5_51232865bc4f	Hypoxia	mwd28efa4c_c685_4279_9ec3_8779c4b6eef4	cytoplasm	1	FALSE							mw3d41e5ec_df30_4a1a_ade2_394bb6055068	hif1a_mrna_out	FALSE	FALSE													mwe7fcba2a_8a12_4cbb_81a0_957ae104c45a
2	4	5	7	0	mwb40ac466_8395_4701_96a5_51232865bc4f	Hypoxia	mwd28efa4c_c685_4279_9ec3_8779c4b6eef4	cytoplasm	1	FALSE							mw3d41e5ec_df30_4a1a_ade2_394bb6055068	hif1a_mrna_out	FALSE	FALSE													mw571921ce_0a6f_477b_a88d_9b5329c88c14
2	4	5	7	0	mwb40ac466_8395_4701_96a5_51232865bc4f	Hypoxia	mwd28efa4c_c685_4279_9ec3_8779c4b6eef4	cytoplasm	1	FALSE							mw3d41e5ec_df30_4a1a_ade2_394bb6055068	hif1a_mrna_out	FALSE	FALSE																					mwe7fcba2a_8a12_4cbb_81a0_957ae104c45a	kf	1.6	TRUE
2	4	5	7	0	mwb40ac466_8395_4701_96a5_51232865bc4f	Hypoxia	mwd28efa4c_c685_4279_9ec3_8779c4b6eef4	cytoplasm	1	FALSE							mw3d41e5ec_df30_4a1a_ade2_394bb6055068	hif1a_mrna_out	FALSE	FALSE																										mw571921ce_0a6f_477b_a88d_9b5329c88c14	1
2	4	5	7	0	mwb40ac466_8395_4701_96a5_51232865bc4f	Hypoxia	mwd28efa4c_c685_4279_9ec3_8779c4b6eef4	cytoplasm	1	FALSE							mwa6a84815_8482_46c8_9307_24e122cba087	hif2a_mrna_out	FALSE	FALSE
2	4	5	7	0	mwb40ac466_8395_4701_96a5_51232865bc4f	Hypoxia	mwd28efa4c_c685_4279_9ec3_8779c4b6eef4	cytoplasm	1	FALSE							mwa6a84815_8482_46c8_9307_24e122cba087	hif2a_mrna_out	FALSE	FALSE													mw7ec6b7e4_2426_4f6b_b86c_6ba758c44c70
2	4	5	7	0	mwb40ac466_8395_4701_96a5_51232865bc4f	Hypoxia	mwd28efa4c_c685_4279_9ec3_8779c4b6eef4	cytoplasm	1	FALSE							mwa6a84815_8482_46c8_9307_24e122cba087	hif2a_mrna_out	FALSE	FALSE													mwd6325652_686a_44f9_ae09_ab1523b9380f
2	4	5	7	0	mwb40ac466_8395_4701_96a5_51232865bc4f	Hypoxia	mwd28efa4c_c685_4279_9ec3_8779c4b6eef4	cytoplasm	1	FALSE							mwa6a84815_8482_46c8_9307_24e122cba087	hif2a_mrna_out	FALSE	FALSE																					mw7ec6b7e4_2426_4f6b_b86c_6ba758c44c70	kf	137.434	TRUE
2	4	5	7	0	mwb40ac466_8395_4701_96a5_51232865bc4f	Hypoxia	mwd28efa4c_c685_4279_9ec3_8779c4b6eef4	cytoplasm	1	FALSE							mwa6a84815_8482_46c8_9307_24e122cba087	hif2a_mrna_out	FALSE	FALSE																										mwd6325652_686a_44f9_ae09_ab1523b9380f	1
2	4	5	7	0	mwb40ac466_8395_4701_96a5_51232865bc4f	Hypoxia	mwd28efa4c_c685_4279_9ec3_8779c4b6eef4	cytoplasm	1	FALSE							mw945034a9_8084_4f34_bf86_627eead13431	phd_out	FALSE	FALSE
2	4	5	7	0	mwb40ac466_8395_4701_96a5_51232865bc4f	Hypoxia	mwd28efa4c_c685_4279_9ec3_8779c4b6eef4	cytoplasm	1	FALSE							mw945034a9_8084_4f34_bf86_627eead13431	phd_out	FALSE	FALSE													mw10b5f3a5_8c5a_4b44_bf49_21f876a716ac
2	4	5	7	0	mwb40ac466_8395_4701_96a5_51232865bc4f	Hypoxia	mwd28efa4c_c685_4279_9ec3_8779c4b6eef4	cytoplasm	1	FALSE							mw945034a9_8084_4f34_bf86_627eead13431	phd_out	FALSE	FALSE													mw5c47d827_f275_444c_bc32_8e136c94adb2
2	4	5	7	0	mwb40ac466_8395_4701_96a5_51232865bc4f	Hypoxia	mwd28efa4c_c685_4279_9ec3_8779c4b6eef4	cytoplasm	1	FALSE							mw945034a9_8084_4f34_bf86_627eead13431	phd_out	FALSE	FALSE																					mw10b5f3a5_8c5a_4b44_bf49_21f876a716ac	kf	0.024154	TRUE
2	4	5	7	0	mwb40ac466_8395_4701_96a5_51232865bc4f	Hypoxia	mwd28efa4c_c685_4279_9ec3_8779c4b6eef4	cytoplasm	1	FALSE							mw945034a9_8084_4f34_bf86_627eead13431	phd_out	FALSE	FALSE																										mw5c47d827_f275_444c_bc32_8e136c94adb2	1
2	4	5	7	0	mwb40ac466_8395_4701_96a5_51232865bc4f	Hypoxia	mwd28efa4c_c685_4279_9ec3_8779c4b6eef4	cytoplasm	1	FALSE																																						mw40d895b7_abb0_4d15_ad2b_31403d387910	event_1
2	4	5	7	0	mwb40ac466_8395_4701_96a5_51232865bc4f	Hypoxia	mwd28efa4c_c685_4279_9ec3_8779c4b6eef4	cytoplasm	1	FALSE																																						mw40d895b7_abb0_4d15_ad2b_31403d387910	event_1
2	4	5	7	0	mwb40ac466_8395_4701_96a5_51232865bc4f	Hypoxia	mwd28efa4c_c685_4279_9ec3_8779c4b6eef4	cytoplasm	1	FALSE																																						mw40d895b7_abb0_4d15_ad2b_31403d387910	event_1
2	4	5	7	0	mwb40ac466_8395_4701_96a5_51232865bc4f	Hypoxia	mwd28efa4c_c685_4279_9ec3_8779c4b6eef4	cytoplasm	1	FALSE																																						mw40d895b7_abb0_4d15_ad2b_31403d387910	event_1
[truncated: 37 more columns]
